# Supplementary material for: Surgical outcomes after primary Baerveldt glaucoma implant surgery with vitrectomy for neovascular glaucoma
Source: PLoS One. 2021 Apr 15;16(4):e0249898. doi: 10.1371/journal.pone.0249898 (PMC8049227; doi:10.1371/journal.pone.0249898)
Supplement: S1 Data — (XLSX) [file pone.0249898.s001.xlsx]

## Sheet: 完全版
Patient ID	age	sex(male:1 female:0)	Right eye:1 Left eye:2	Cause diseae of NVG(1:PDR 2:OIS 3:RVO)	lens status (1:IOL 2:phakia)	history of PPV	history of PRP	Preoperative IOP	Postoperative IOP(1mo)	Postoperative IOP(3mo)	Postoperative IOP(6mo)	Postoperative IOP(12mo)	Postoperative IOP(18mo)	Postoperative IOP(24mo)	Postoperative IOP(30mo)	Postoperative IOP(36mo)	Preoprerative number of glaucoma medications	Postoprerative number of glaucoma medications (1mo)	Postoprerative number of glaucoma medications (3mo)	Postoprerative number of glaucoma medications (6mo)	Postoprerative number of glaucoma medications (12mo)	Postoprerative number of glaucoma medications (18mo)	Postoprerative number of glaucoma medications (24mo)	Postoprerative number of glaucoma medications (30mo)	Postoprerative number of glaucoma medications (36mo)	Preoperative VA(logMAR)	Postoperative 12mo VA(logMAR)	Postoperative 24mo VA(logMAR)	Postoperative 36mo VA(logMAR)	Retinal dialysis (Intraoperative complications)	Expulsive hemorrhage (Intraoperative complications)	Wound leak (Early postoperative complications)	Hypotony (Early postoperative complications)	Hyphema (Early postoperative complications)	Vitreous hemorrhage (Early postoperative complications)	Endophthalimitis (Early postoperative complications)	Rhegmatogenous retinal detachment (Early postoperative complications)	Deplopia (Late postoperative complications)	Hypotony (Late postoperative complications)	Iritis (Late postoperative complications)	Endophthalimitis (Late postoperative complications)	Vitreous hemorrhage (Late postoperative complications)	Traction retinal detachment (Late postoperative complications)	Plate and tube expose (Late postoperative complications)	bullous keratopathy (Late postoperative complications)	Add glaucoma surgery (Reoperation)	Add Vitrectomy (Reoperation)	Inadequate IOP reduction (Resont for treatment failure)	Persistent hypetony (Resont for treatment failure)
1	70-79	1	2	2	1	0	0	33	18	14	18	14	14	14	14	18	5	3	3	2	2	2	2	2	2	3	0.82	0.52	1	0	0	0	0	0	0	0	0	0	0	0	0	0	0	0	0	0	0	0	0
2	40-49	0	1	1	1	1	1	44	14	15	12	11	14	15	16	17	3	0	0	0	0	0	0	0	0	2.7	1.1	0.82	1	0	0	0	0	1	1	0	0	0	0	0	0	1	0	0	0	0	1	0	0
3	60-69	1	2	2	1	1	1	40	22	11	11	11	14	21	21	20	6	4	3	3	1	1	1	2	2	1.7	1	0.7	0.82	0	0	0	0	1	0	0	0	0	0	1	0	0	0	0	0	0	0	1	0
4	60-69	0	2	2	1	0	1	54	12	10	10	9	12	17	14	15	4	0	0	0	0	0	0	0	0	2.7	3	3	3	0	0	0	0	1	1	0	0	0	0	0	0	1	0	0	0	0	0	0	0
5	60-69	0	2	3	1	0	0	57	8	15	11	11	17	17	20	15	4	0	3	2	0	3	2	3	3	1.4	2.7	2.7	2.7	0	0	0	0	0	0	0	0	0	0	0	0	0	0	0	0	0	0	0	0
6	80-89	1	1	2	1	0	0	42	25	17	15	10	9	7	7	N/A	3	0	0	0	0	0	0	0	N/A	0.3	0.22	0.22	N/A	0	0	0	0	0	0	0	0	0	0	0	0	0	0	0	0	0	0	0	0
7	60-69	1	1	2	0	0	0	36	22	20	16	20	28	30	38	38	4	0	3	3	3	4	4	4	4	0.22	0.3	0.3	0.4	1	0	0	0	0	0	0	0	0	0	0	0	0	0	0	0	0	0	1	0
8	50-59	1	2	2	1	0	0	29	22	16	19	12	13	12	13	15	4	0	0	3	4	4	4	4	4	0.7	0.52	0.52	0.52	0	0	0	0	0	0	0	0	0	0	0	0	0	0	0	0	0	0	0	0
9	60-69	0	2	1	1	0	1	41	17	20	13	15	19	14	13	16	5	0	0	0	0	2	2	2	2	1.1	1.1	1.05	1.15	0	0	0	0	0	0	0	0	0	0	0	0	0	0	0	0	0	0	0	0
10	50-59	1	1	1	0	0	1	30	17	21	16	17	16	17	14	12	4	2	2	2	2	2	2	2	2	1.3	0.7	1	1.15	0	0	0	0	0	0	0	0	0	0	0	0	0	0	0	0	0	0	0	0
11	60-69	0	2	1	1	1	1	36	16	9	12	14	13	11	16	16	4	0	0	0	0	1	1	1	1	1.22	1.15	1.4	1.4	0	0	0	0	0	0	0	0	0	0	0	0	0	0	0	0	0	0	0	0
12	20-29	0	1	1	1	1	1	51	15	16	15	15	16	18	21	19	6	2	4	5	5	5	5	5	5	1.05	0.7	0.52	0.7	0	0	0	0	0	0	0	0	0	0	0	0	0	0	0	0	0	0	0	0
13	30-39	1	1	1	0	1	1	53	13	11	17	21	20	18	21	20	5	4	4	4	4	4	5	5	5	1.52	0.3	0.4	0.4	0	0	0	0	0	0	0	0	0	0	0	0	0	0	0	0	0	0	0	0
14	50-59	1	1	3	0	0	0	32	7	19	16	15	18	20	16	18	6	1	1	4	4	4	4	4	4	1.4	1.1	1.1	1.05	0	0	0	0	0	1	0	0	0	0	1	0	0	0	0	0	0	0	0	0
15	30-39	1	1	1	0	1	1	60	50	7	7	7	3	3	5	6	6	4	0	0	0	0	0	0	0	0.82	2.7	2.7	2.7	0	0	0	0	1	1	0	0	0	1	0	0	0	1	0	0	0	1	0	1
16	50-59	1	1	1	0	0	0	52	13	14	14	16	21	18	18	19	4	4	4	4	4	4	5	5	5	0.4	0.15	0.046	0	0	0	0	0	0	1	0	0	0	0	0	0	0	0	0	0	0	0	0	0
17	60-69	1	2	1	0	0	1	24	10	21	14	16	17	21	19	20	4	0	4	5	4	4	4	4	4	0	0	0	0	0	0	0	0	0	0	0	0	0	0	0	0	0	0	0	0	0	0	0	0
18	50-59	0	1	1	0	0	1	27	6	10	10	7	8	10	10	10	4	0	0	0	0	0	0	0	0	0.52	0.3	0.4	0.22	0	0	0	0	0	0	0	0	0	0	0	0	0	0	0	0	0	0	0	0
19	60-69	1	1	3	1	0	0	37	14	21	20	20	18	16	17	15	3	1	2	3	3	3	3	3	3	1.22	1	0.82	0.82	0	0	0	0	0	0	0	0	0	0	1	0	0	0	0	0	0	0	0	0
20	30-39	1	2	1	0	1	1	55	21	12	13	16	19	20	23	22	6	3	2	2	2	2	2	2	2	2	0.22	0.097	0.097	0	0	0	0	0	0	0	0	0	0	0	0	0	0	0	0	0	0	1	0
21	50-59	1	1	1	0	0	0	51	6	14	20	18	18	16	14	15	4	1	3	3	3	4	4	4	4	1	0.69	0.4	0.69	0	0	0	0	0	0	0	0	0	0	0	0	0	0	0	0	0	0	0	0
22	40-49	0	2	1	1	0	0	36	16	18	14	12	13	14	14	14	5	0	0	0	0	0	0	0	0	1.52	1	0.69	0.69	0	0	0	0	0	0	0	0	0	0	1	0	0	0	0	0	0	0	0	0
23	60-69	1	2	2	0	0	1	46	18	14	15	18	11	16	11	N/A	5	0	3	3	4	4	4	4	N/A	1.7	2.7	2.7	N/A	0	0	0	0	0	0	0	0	0	0	0	0	0	0	0	0	0	0	0	0
24	40-49	0	1	1	0	0	1	46	15	17	15	18	17	15	15	15	5	0	4	4	4	4	4	4	4	0.82	0.4	0.4	0.3	0	0	0	0	0	0	0	0	0	0	0	0	0	0	0	0	0	0	0	0
25	50-59	1	1	1	1	0	1	35	18	20	18	25	21	22	16	21	4	2	3	4	4	4	4	4	4	2.7	2.7	3	3.3	0	0	0	0	0	0	0	0	0	0	0	0	0	0	0	0	0	0	1	0
26	70-79	1	1	2	1	0	1	34	12	17	9	13	8	12	12	11	6	0	1	1	1	1	1	1	1	2.7	2.7	3	2.3	0	0	0	0	0	0	0	0	0	0	0	0	0	0	0	0	0	0	0	0
27	50-59	1	1	1	0	0	1	42	13	17	20	19	14	19	14	15	5	5	5	5	5	5	5	3	3	2.7	3	3.3	3.3	0	0	0	0	0	0	0	0	0	0	0	0	0	0	0	0	0	0	0	0
[truncated: 2 more columns]
